# Supplementary material for: GSTCD and INTS12 Regulation and Expression in the Human Lung
Source: PLoS One. 2013 Sep 18;8(9):e74630. doi: 10.1371/journal.pone.0074630 (PMC3776747; doi:10.1371/journal.pone.0074630)
Supplement: Table S4 — Shown are the predicted functional annotation of the SNPs in terms of spanning a promoter, enhancer site, DNase hypersensitivity site, proteins bound, or the motifs changed and the corresponding cell type in which this was detected. Gene name indicates the name of the gene spanned by the SNP. (XLSX) [file pone.0074630.s008.xlsx]

## Sheet: Sheet1
SNP	Promoter	Enhancer	DNAse	Proteins	Motifs	Gene name
rs10050159		HSMM,6_Weak_Enhancer	AWG,LNCaP,None;AWG,MCF-7,None		LUN-1;TATA_known5	GSTCD
rs10050333		HSMM,6_Weak_Enhancer			INSM1	GSTCD
rs10516525					Hoxa10;Hoxb13;Hoxb9;Zfp105	GSTCD
rs10516526		HMEC,6_Weak_Enhancer	AWG,HMEC,None;AWG,HepG2,None;AWG,LNCaP,None;AWG,MCF-7,None;Duke,Ishikawa,4OHTAM_20nM_72hr;Duke,Ishikawa,Estradiol_100nM_1hr;UW,HCT-116,None;UW,HEEpiC,None			GSTCD
rs10516527				HepG2,MAFK,Stanford,None	IRC900814;Rhox11	GSTCD
rs10516528					Brachyury_2;Cphx;Eomes;TATA_known3;TBX5_1;TBX5_3	GSTCD
rs11097901	NHLF,2_Weak_Promoter	HSMM,4_Strong_Enhancer;HMEC,4_Strong_Enhancer	AWG,HMEC,None;AWG,HSMM,None;AWG,HSMMtube,None;Duke,FibroP,None;Duke,HSMM_emb,None;Duke,Myometr,None;Duke,PanIsletD,None;Duke,ProgFib,None;Duke,Stellate,None;UW,AG04449,None;UW,AG04450,None;UW,AG09309,None;UW,AG09319,None;UW,AG10803,None;UW,AoAF,None;UW,BJ,None;UW,HA-h,None;UW,HAEpiC,None;UW,HAc,None;UW,HBMEC,None;UW,HCF,None;UW,HCFaa,None;UW,HCM,None;UW,HCPEpiC,None;UW,HConF,None;UW,HEEpiC,None;U…			GSTCD
rs11722225					CEBPB_known4	GSTCD
rs11723225					Mef2_known4;NF-kappaB_disc3;STAT_disc7;TATA_disc7	GSTCD
rs11724839					NRSF_disc1	GSTCD
rs11726124						GSTCD
rs11727189					ERalpha-a_disc4;GR_disc6;STAT_disc7	INTS12
rs11727735	K562,2_Weak_Promoter;HepG2,2_Weak_Promoter;NHEK,1_Active_Promoter	H1,6_Weak_Enhancer;GM12878,6_Weak_Enhancer;HMEC,4_Strong_Enhancer;HSMM,4_Strong_Enhancer;NHLF,6_Weak_Enhancer	AWG,NHEK,None;Duke,T-47D,None;UW,HConF,None;UW,HGF,None;UW,HIPEpiC,None;UW,HMF,None;UW,HMVEC-dBl-Neo,None;UW,HPdLF,None;UW,WERI-Rb-1,None	HeLa-S3,RFX5,Stanford,None;HepG2,RFX5,Stanford,None;SH-SY5Y,GATA2,UCD,None;SK-N-SH_RA,P300,HudsonAlpha,None;T-47D,GATA3,HudsonAlpha,DMSO_0.02pct	Hoxa10;Hoxa5_2;Irf_known5;Maf_disc2;RFX5_disc3	GSTCD
rs11727745					Arid3a_2;Foxp1;HNF1_6;HNF1_7;Pax-4_5;Pou1f1_1;Pou5f1_disc2;Sox_15;Sox_2;Sox_4	GSTCD
rs11728044					Cdc5;Nkx3_1	INTS12
rs11731417					YY1_disc2	GSTCD
rs11732650					Crx_1;GR_disc5;Gsc;Obox3;Otx2;Pitx3;ZNF263_disc1	GSTCD
rs11733225					Rhox11	GSTCD
rs11733287					Foxj1_1;Foxj1_2;Foxq1;HNF1_7;Mrg_1;Mrg_2;RREB-1_2;Tgif1_2	GSTCD
rs11733654		HSMM,6_Weak_Enhancer;NHLF,7_Weak_Enhancer			HNF1_7;SRF_known3	GSTCD
rs11735851					AP-2rep;CEBPB_disc2	GSTCD
rs11736859					.	GSTCD
rs12374256					Foxp3;SIX5_known1;ZEB1_known3	INTS12
rs7676975		HSMM,7_Weak_Enhancer			Cphx;Irf_known4	GSTCD
rs10516525					Hoxa10;Hoxb13;Hoxb9;Zfp105	GSTCD
rs11724839					NRSF_disc1	GSTCD
rs11724839					NRSF_disc1	GSTCD
rs11726569					CDP_1;Fox;Gfi1b;HNF6;Hoxd8;Pbx-1_1;Pbx-1_4;Sox_16;Sox_3;TCF11::MafG	INTS12
rs11727735	K562,2_Weak_Promoter;HepG2,2_Weak_Promoter;NHEK,1_Active_Promoter	H1,6_Weak_Enhancer;GM12878,6_Weak_Enhancer;HMEC,4_Strong_Enhancer;HSMM,4_Strong_Enhancer;NHLF,6_Weak_Enhancer	AWG,NHEK,None;Duke,T-47D,None;UW,HConF,None;UW,HGF,None;UW,HIPEpiC,None;UW,HMF,None;UW,HMVEC-dBl-Neo,None;UW,HPdLF,None;UW,WERI-Rb-1,None	HeLa-S3,RFX5,Stanford,None;HepG2,RFX5,Stanford,None;SH-SY5Y,GATA2,UCD,None;SK-N-SH_RA,P300,HudsonAlpha,None;T-47D,GATA3,HudsonAlpha,DMSO_0.02pct	Hoxa10;Hoxa5_2;Irf_known5;Maf_disc2;RFX5_disc3	GSTCD
rs11728044					Cdc5;Nkx3_1	INTS12
rs11728716					SP2_disc1;STAT_known1;STAT_known2	GSTCD
rs12374256					Foxp3;SIX5_known1;ZEB1_known3	INTS12
rs17036090					Pou2f2_known5	ARHGEF38
rs17036139		GM12878,6_Weak_Enhancer;HMEC,7_Weak_Enhancer;HSMM,7_Weak_Enhancer;K562,7_Weak_Enhancer			AP-3;Pou2f2_known1;Pou2f2_known10	GSTCD
rs17036139		GM12878,6_Weak_Enhancer;HMEC,7_Weak_Enhancer;HSMM,7_Weak_Enhancer;K562,7_Weak_Enhancer			AP-3;Pou2f2_known1;Pou2f2_known10	GSTCD
rs17036142		HSMM,5_Strong_Enhancer;GM12878,6_Weak_Enhancer;NHLF,6_Weak_Enhancer;HMEC,7_Weak_Enhancer;NHEK,7_Weak_Enhancer				GSTCD
rs17036142		HSMM,5_Strong_Enhancer;GM12878,6_Weak_Enhancer;NHLF,6_Weak_Enhancer;HMEC,7_Weak_Enhancer;NHEK,7_Weak_Enhancer				GSTCD
rs17036225					AFP1;Pou5f1_known2	GSTCD
rs6820671					Arid3a_2;Dbx2;En-1_3;Esx1;Gfi1_1;Hlx1;Hoxb4;Hoxc6;Isl2;Lhx3_1;Nkx2_8;Nkx6-1_2;Nobox_2;OTX;Pax7;Phox2a;Pou2f2_known4;Pou3f2_4;Pou3f4;Vax2	INTS12
Table S4. ENCODE functional annotations of INTS12 eQTL using HaploReg V2.
Shown are the predicted functional annotation of the SNPs in terms of spanning a promoter, enhancer site, DNase hypersensitivity site, proteins bound, or the motifs changed and
the corresponding cell type in which this was detected. Gene name indicates the name of the gene spanned by the SNP.
